# Supplementary material for: Anatomy and Ultrastructural Details of the Compound Eyes of the Pear Psyllid, Cacopsylla chinensis (Yang et Li) (Hemiptera: Psyllidae)
Source: Insects. 2026 Mar 6;17(3):287. doi: 10.3390/insects17030287 (PMC13027190; doi:10.3390/insects17030287)
Supplement: Supplementary file 1 [file insects-17-00287-s001.zip]

Archive with 1 entries (1 files):
- insects-4172246-supplementary.pdf
